# Supplementary material for: The Novel IGF-1R Inhibitor PB-020 Acts Synergistically with Anti-PD-1 and Mebendazole against Colorectal Cancer
Source: Cancers (Basel). 2022 Nov 23;14(23):5747. doi: 10.3390/cancers14235747 (PMC9737525; doi:10.3390/cancers14235747)
Supplement: Supplementary file 1 [file cancers-14-05747-s001.zip]

Archive with 1 entries (1 files):
- cancers-1908692-supplementary.pptx
